# Supplementary material for: Impact of SGLT2 inhibitors on cerebrospinal fluid dynamics and implications for hydrocephalus management
Source: J Clin Invest. 2025 Jun 10;135(15):e188584. doi: 10.1172/JCI188584 (PMC12321375; doi:10.1172/JCI188584)
Supplement: Supporting data values [file jci-135-188584-s260.xlsx]

## Sheet: Cohort
Case Number	Sex	Race	BMI	Age at INPH Diagnosis	Pre SGLT2i CA at Splenium	Pre SGLT2i CA at AC	Pre SGLT2i CA at PC	Pre SGLT2i EI	Post SGLT2i CA at Splenium	Post SGLT2i CA at AC	Post SGLT2i CA at PC	Post SGLT2i EI
1	F	White	27.56	79	77.6	126.3	60.8	0.4069	93.1	152.1	66.8	0.3412
2	M	White	28.44	76	118.2	133.6	122.4	0.26	140.3	unmeasurable	unmeasurable	0.08
3	M	White	23.8	73	68.4	105.9	59.5	0.3662	81.9	116.1	62.8	0.3662

## Sheet: Figure 1C
Case Number	Pre SGLT2i CA at Splenium	Post SGLT2i CA at Splenium
1	77.6	93.1
2	118.2	140.3
3	68.4	81.9

## Sheet: Supplemental Figure 1
Case 1
Months from VPS Placement	Lateral Ventricle Volume (cm^3)
-3.3	93.5
0	85.9
1.33333	84.5
3.7	80.5	*pre SGLT2-I initiation
18		SGLT2-I Initiation
29.1333	56	*post SGLT2-I initiation
Case 2
Months from VPS Placement	Lateral Ventricle Volume (cm^3)
-2.83333	186.1
0	185.4
2.2	195.5
9.93333	24.7	*pre SGLT2-I initiation
18		SGLT2-I Initiation
22.5	5.43	*post SGLT2-I initiation
Case 3
Months from VPS Placement	Lateral Ventricle Volume (cm^3)
-1.16667	124.8
0	112
13.2	105.2
21.1333	105.1	*pre SGLT2-I initiation
31		SGLT2-I Initiation
35.4	96.7	*post SGLT2-I initiation

## Sheet: Definitions
Acronym	Definition
BMI	Body mass index
iNPH	Idiopathic Normal Pressure Hydrocephalus
VPS	Ventriculoperitoneal Shunt
SGLT2i	Sodium-glucose transporter protein 2 inhibitor
CA	Callosal angle
AC	Anterior commisure
PC	Posterior commisure
EI	Evan's Index
